# Supplementary material for: Linking Inferred Laboratory‐Derived Temperature Stress to the Immunocompetence of Wild Octopus maya (Mayan Octopus) G.L. Voss & Solís, 1966
Source: Ecol Evol. 2025 Mar 19;15(3):e70805. doi: 10.1002/ece3.70805 (PMC11922577; doi:10.1002/ece3.70805)
Supplement: Supplementary file 1 — Appendix S1. [file ECE3-15-e70805-s002.xlsx]

## Sheet: Supporting_information_1
Reference	Date	Locality	Zone	ID	Sex	Gonadosomatic.index	THC	Hemag	Lyzoz	PO
Pascual_et_al.,_2020	2007-05-28	Sisal	Zone_II	1	M	0.057	25920	NA	NA	NA
Pascual_et_al.,_2020	2007-05-28	Sisal	Zone_II	2	M	0.101	17840	NA	NA	0.525
Pascual_et_al.,_2020	2007-05-28	Sisal	Zone_II	3	M	0.073	20640	NA	NA	0.616
Pascual_et_al.,_2020	2007-05-28	Sisal	Zone_II	4	M	0.354	9840	NA	NA	0.578
Pascual_et_al.,_2020	2007-05-28	Sisal	Zone_II	5	F	0.036	4900	NA	NA	0.676
Pascual_et_al.,_2020	2007-05-28	Sisal	Zone_II	6	F	0.085	20000	NA	NA	0.616
Pascual_et_al.,_2020	2007-05-28	Sisal	Zone_II	7	F	0.101	15760	NA	NA	0.572
Pascual_et_al.,_2020	2007-05-28	Sisal	Zone_II	8	F	0.503	3920	NA	NA	0.647
Pascual_et_al.,_2020	2007-05-28	Sisal	Zone_II	9	M	0.297	39040	NA	NA	0.617
Pascual_et_al.,_2020	2007-05-28	Sisal	Zone_II	10	F	0.225	11760	NA	NA	0.549
Pascual_et_al.,_2020	2007-05-28	Sisal	Zone_II	11	M	0.431	18720	NA	NA	0.603
Pascual_et_al.,_2020	2007-05-28	Sisal	Zone_II	12	M	0.245	13840	NA	NA	0.557
Pascual_et_al.,_2020	2007-05-28	Sisal	Zone_II	13	F	0.49	1500	NA	NA	0.591
Pascual_et_al.,_2020	2007-05-28	Sisal	Zone_II	14	F	0.435	16000	NA	NA	0.685
Pascual_et_al.,_2020	2007-05-28	Sisal	Zone_II	15	F	6.42	13680	NA	NA	0.601
Pascual_et_al.,_2020	2007-05-28	Sisal	Zone_II	16	F	2.158	39680	NA	NA	0.547
Pascual_et_al.,_2020	2007-05-28	Sisal	Zone_II	17	M	0.659	980	NA	NA	0.666
Pascual_et_al.,_2020	2007-05-30	Sisal	Zone_II	1	F	6.681	14592	NA	NA	0.789
Pascual_et_al.,_2020	2007-05-30	Sisal	Zone_II	2	F	5.347	12480	NA	NA	0.828
Pascual_et_al.,_2020	2007-05-30	Sisal	Zone_II	3	M	6.333	13840	NA	NA	0.824
Pascual_et_al.,_2020	2007-05-30	Sisal	Zone_II	4	M	1.083	19760	NA	NA	0.523
Pascual_et_al.,_2020	2007-05-30	Sisal	Zone_II	5	M	0.356	9040	NA	NA	0.692
Pascual_et_al.,_2020	2007-05-30	Sisal	Zone_II	6	M	0.094	7280	NA	NA	0.763
Pascual_et_al.,_2020	2007-05-30	Sisal	Zone_II	7	F	0.268	7200	NA	NA	0.696
Pascual_et_al.,_2020	2007-05-30	Sisal	Zone_II	8	M	0.417	1460	NA	NA	0.728
Pascual_et_al.,_2020	2007-05-30	Sisal	Zone_II	9	M	1.423	30400	NA	NA	0.706
Pascual_et_al.,_2020	2007-05-30	Sisal	Zone_II	10	M	0.263	22640	NA	NA	0.691
Pascual_et_al.,_2020	2007-05-30	Sisal	Zone_II	11	M	0.13	11040	NA	NA	0.646
Pascual_et_al.,_2020	2007-05-30	Sisal	Zone_II	12	M	0.13	22160	NA	NA	0.35
Pascual_et_al.,_2020	2007-05-30	Sisal	Zone_II	13	F	0.441	21040	NA	NA	0.624
Pascual_et_al.,_2020	2007-05-30	Sisal	Zone_II	14	M	0.601	24480	NA	NA	0.696
Pascual_et_al.,_2020	2007-05-30	Sisal	Zone_II	15	M	0.419	17600	NA	NA	0.534
Pascual_et_al.,_2020	2007-05-30	Sisal	Zone_II	16	F	0.255	16560	NA	NA	0.568
Pascual_et_al.,_2020	2007-06-01	Sisal	Zone_II	1	M	0.583	12640	NA	NA	0.66
Pascual_et_al.,_2020	2007-06-01	Sisal	Zone_II	2	F	0.977	3680	NA	NA	0.739
Pascual_et_al.,_2020	2007-06-01	Sisal	Zone_II	3	M	0.709	23040	NA	NA	0.575
Pascual_et_al.,_2020	2007-06-01	Sisal	Zone_II	4	M	0.899	21120	NA	NA	0.517
Pascual_et_al.,_2020	2007-06-01	Sisal	Zone_II	5	M	0.787	840	NA	NA	0.741
Pascual_et_al.,_2020	2007-06-01	Sisal	Zone_II	6	F	0.979	3520	NA	NA	0.655
Pascual_et_al.,_2020	2007-06-01	Sisal	Zone_II	7	M	1	4380	NA	NA	0.656
Pascual_et_al.,_2020	2007-06-01	Sisal	Zone_II	8	F	0.73	NA	NA	NA	0.606
Pascual_et_al.,_2020	2007-06-01	Sisal	Zone_II	9	F	1.031	535	NA	NA	0.62
Pascual_et_al.,_2020	2007-06-01	Sisal	Zone_II	10	F	0.94	15488	NA	NA	0.62
Pascual_et_al.,_2020	2007-06-01	Sisal	Zone_II	11	M	0.946	31040	NA	NA	0.569
Pascual_et_al.,_2020	2007-06-01	Sisal	Zone_II	12	F	0.77	13680	NA	NA	0.601
Pascual_et_al.,_2020	2007-06-01	Sisal	Zone_II	13	M	0.782	25440	NA	NA	0.507
Pascual_et_al.,_2020	2007-06-01	Sisal	Zone_II	14	F	0.879	540	NA	NA	0.532
Pascual_et_al.,_2020	2007-06-01	Sisal	Zone_II	15	M	0.77	52160	NA	NA	0.471
Pascual_et_al.,_2020	2007-06-01	Sisal	Zone_II	16	F	0.851	26000	NA	NA	0.652
Pascual_et_al.,_2020	2007-06-01	Sisal	Zone_II	17	M	0.69	26800	NA	NA	0.608
Pascual_et_al.,_2020	2007-06-01	Sisal	Zone_II	18	M	0.178	6400	NA	NA	0.645
Pascual_et_al.,_2020	2007-09-26	Sisal	Zone_II	1	F	0.086	12160	NA	NA	0.188
Pascual_et_al.,_2020	2007-09-26	Sisal	Zone_II	2	M	NA	NA	NA	NA	0.18
Pascual_et_al.,_2020	2007-09-26	Sisal	Zone_II	3	M	0.414	2360	NA	NA	0.149
Pascual_et_al.,_2020	2007-09-26	Sisal	Zone_II	4	F	0.584	7920	NA	NA	0.129
Pascual_et_al.,_2020	2007-09-26	Sisal	Zone_II	5	F	0.059	12960	NA	NA	NA
Pascual_et_al.,_2020	2007-09-26	Sisal	Zone_II	6	M	0.072	4360	NA	NA	0.179
Pascual_et_al.,_2020	2007-09-26	Sisal	Zone_II	7	M	0.717	4140	NA	NA	0.178
Pascual_et_al.,_2020	2007-09-26	Sisal	Zone_II	8	M	0.75	38880	NA	NA	0.187
Pascual_et_al.,_2020	2007-09-26	Sisal	Zone_II	9	M	0.202	3100	NA	NA	0.628
Pascual_et_al.,_2020	2007-09-26	Sisal	Zone_II	10	F	0.07	18720	NA	NA	0.356
Pascual_et_al.,_2020	2007-09-26	Sisal	Zone_II	11	M	0.214	8640	NA	NA	0.549
Pascual_et_al.,_2020	2007-09-26	Sisal	Zone_II	12	F	0.05	NA	NA	NA	0.528
Pascual_et_al.,_2020	2007-09-26	Sisal	Zone_II	13	F	0.178	8960	NA	NA	0.484
Pascual_et_al.,_2020	2007-09-26	Sisal	Zone_II	14	F	0.193	17360	NA	NA	0.464
Pascual_et_al.,_2020	2007-09-26	Sisal	Zone_II	15	F	0.046	18960	NA	NA	0.514
Pascual_et_al.,_2020	2007-09-26	Sisal	Zone_II	16	M	0.606	8400	NA	NA	0.584
Pascual_et_al.,_2020	2007-09-26	Sisal	Zone_II	17	F	0.046	4720	NA	NA	0.491
Pascual_et_al.,_2020	2007-09-26	Sisal	Zone_II	18	F	3.154	3460	NA	NA	0.48
Pascual_et_al.,_2020	2007-09-28	Sisal	Zone_II	1	M	0.648	10080	NA	NA	0.78
Pascual_et_al.,_2020	2007-09-28	Sisal	Zone_II	2	M	0.803	4000	NA	NA	0.576
Pascual_et_al.,_2020	2007-09-28	Sisal	Zone_II	3	M	0.558	7520	NA	NA	0.719
Pascual_et_al.,_2020	2007-09-28	Sisal	Zone_II	4	F	0.066	3820	NA	NA	0.699
Pascual_et_al.,_2020	2007-09-28	Sisal	Zone_II	5	M	0.821	880	NA	NA	0.627
Pascual_et_al.,_2020	2007-09-28	Sisal	Zone_II	6	M	0.998	2820	NA	NA	0.624
Pascual_et_al.,_2020	2007-09-28	Sisal	Zone_II	7	M	0.535	4860	NA	NA	0.698
Pascual_et_al.,_2020	2007-09-28	Sisal	Zone_II	8	M	0.713	23600	NA	NA	0.614
Pascual_et_al.,_2020	2007-09-28	Sisal	Zone_II	9	F	0.058	2620	NA	NA	NA
Pascual_et_al.,_2020	2007-09-28	Sisal	Zone_II	10	M	0.805	3820	NA	NA	0.639
Pascual_et_al.,_2020	2007-09-28	Sisal	Zone_II	11	M	0.32	20880	NA	NA	0.622
Pascual_et_al.,_2020	2007-09-28	Sisal	Zone_II	12	F	0.066	2820	NA	NA	0.646
Pascual_et_al.,_2020	2007-09-28	Sisal	Zone_II	13	M	0.641	11200	NA	NA	0.651
Pascual_et_al.,_2020	2007-09-28	Sisal	Zone_II	14	F	0.058	8480	NA	NA	0.671
Pascual_et_al.,_2020	2007-09-28	Sisal	Zone_II	15	F	0.075	2100	NA	NA	0.652
Pascual_et_al.,_2020	2007-09-28	Sisal	Zone_II	16	M	0.27	860	NA	NA	0.542
Pascual_et_al.,_2020	2007-09-28	Sisal	Zone_II	17	M	0.379	7680	NA	NA	0.517
Pascual_et_al.,_2020	2007-10-02	Sisal	Zone_II	1	M	0.493	1220	NA	NA	0.143
Pascual_et_al.,_2020	2007-10-02	Sisal	Zone_II	2	M	0.909	12400	NA	NA	0.522
Pascual_et_al.,_2020	2007-10-02	Sisal	Zone_II	3	F	0.074	960	NA	NA	0.565
Pascual_et_al.,_2020	2007-10-02	Sisal	Zone_II	4	M	0.38	9200	NA	NA	0.608
Pascual_et_al.,_2020	2007-10-02	Sisal	Zone_II	5	M	0.94	1140	NA	NA	0.606
Pascual_et_al.,_2020	2007-10-02	Sisal	Zone_II	6	M	0.801	11440	NA	NA	0.542
Pascual_et_al.,_2020	2007-10-02	Sisal	Zone_II	7	F	3.045	10400	NA	NA	0.559
Pascual_et_al.,_2020	2007-10-02	Sisal	Zone_II	8	F	0.089	340	NA	NA	0.61
Pascual_et_al.,_2020	2007-10-02	Sisal	Zone_II	9	F	0.061	2880	NA	NA	NA
Pascual_et_al.,_2020	2007-10-02	Sisal	Zone_II	10	M	0.403	11840	NA	NA	0.477
Pascual_et_al.,_2020	2007-10-02	Sisal	Zone_II	11	F	0.096	9440	NA	NA	0.523
Pascual_et_al.,_2020	2007-10-02	Sisal	Zone_II	12	M	0.346	780	NA	NA	0.556
Pascual_et_al.,_2020	2007-10-02	Sisal	Zone_II	13	F	0.08	2160	NA	NA	0.519
Pascual_et_al.,_2020	2007-10-02	Sisal	Zone_II	14	F	0.078	4880	NA	NA	0.492
Pascual_et_al.,_2020	2007-10-02	Sisal	Zone_II	15	F	0.084	1000	NA	NA	0.529
Pascual_et_al.,_2020	2007-10-02	Sisal	Zone_II	16	F	0.089	4560	NA	NA	0.557
Pascual_et_al.,_2020	2007-10-02	Sisal	Zone_II	17	M	0.282	10800	NA	NA	0.545
Pascual_et_al.,_2020	2008-02-18	Sisal	Zone_II	1	M	0.967	7680	NA	NA	0.656
Pascual_et_al.,_2020	2008-02-18	Sisal	Zone_II	2	M	1.094	19600	NA	NA	0.556
Pascual_et_al.,_2020	2008-02-18	Sisal	Zone_II	3	M	1.029	14160	NA	NA	0.587
Pascual_et_al.,_2020	2008-02-18	Sisal	Zone_II	4	F	0.113	5680	NA	NA	0.62
Pascual_et_al.,_2020	2008-02-18	Sisal	Zone_II	5	M	0.868	8960	NA	NA	0.487
Pascual_et_al.,_2020	2008-02-18	Sisal	Zone_II	6	M	0.63	12720	NA	NA	0.589
Pascual_et_al.,_2020	2008-02-18	Sisal	Zone_II	7	F	0.069	12800	NA	NA	0.593
Pascual_et_al.,_2020	2008-02-18	Sisal	Zone_II	8	F	5.692	9200	NA	NA	0.527
Pascual_et_al.,_2020	2008-02-18	Sisal	Zone_II	9	M	0.453	15200	NA	NA	0.495
Pascual_et_al.,_2020	2008-02-18	Sisal	Zone_II	10	F	0.099	12160	NA	NA	0.643
Pascual_et_al.,_2020	2008-02-18	Sisal	Zone_II	11	M	0.471	5360	NA	NA	0.585
Pascual_et_al.,_2020	2008-02-18	Sisal	Zone_II	12	M	0.652	27840	NA	NA	0.52
Pascual_et_al.,_2020	2008-02-18	Sisal	Zone_II	13	M	0.736	20240	NA	NA	0.609
Pascual_et_al.,_2020	2008-02-18	Sisal	Zone_II	14	M	0.825	14800	NA	NA	0.462
Pascual_et_al.,_2020	2008-02-20	Sisal	Zone_II	1	M	1.071	48640	NA	NA	0.605
Pascual_et_al.,_2020	2008-02-20	Sisal	Zone_II	2	F	0.126	4320	NA	NA	0.67
Pascual_et_al.,_2020	2008-02-20	Sisal	Zone_II	3	M	0.81	4860	NA	NA	0.497
Pascual_et_al.,_2020	2008-02-20	Sisal	Zone_II	4	F	0.185	515	NA	NA	0.559
Pascual_et_al.,_2020	2008-02-20	Sisal	Zone_II	5	F	4.334	4940	NA	NA	0.384
Pascual_et_al.,_2020	2008-02-20	Sisal	Zone_II	6	M	0.59	3640	NA	NA	0.589
Pascual_et_al.,_2020	2008-02-20	Sisal	Zone_II	7	M	0.983	27200	NA	NA	0.642
Pascual_et_al.,_2020	2008-02-20	Sisal	Zone_II	8	M	1.115	12960	NA	NA	0.578
Pascual_et_al.,_2020	2008-02-20	Sisal	Zone_II	9	M	0.4	54080	NA	NA	NA
Pascual_et_al.,_2020	2008-02-20	Sisal	Zone_II	10	M	1.01	24720	NA	NA	0.479
Pascual_et_al.,_2020	2008-02-20	Sisal	Zone_II	11	F	0.066	NA	NA	NA	NA
Pascual_et_al.,_2020	2008-02-20	Sisal	Zone_II	12	F	0.298	16000	NA	NA	0.585
Pascual_et_al.,_2020	2008-02-20	Sisal	Zone_II	13	M	1.266	26080	NA	NA	0.568
Pascual_et_al.,_2020	2008-02-20	Sisal	Zone_II	14	M	0.21	17200	NA	NA	NA
Pascual_et_al.,_2020	2008-02-20	Sisal	Zone_II	15	F	9.186	3080	NA	NA	0.378
Pascual_et_al.,_2020	2008-02-20	Sisal	Zone_II	16	F	6.192	38560	NA	NA	0.4
Pascual_et_al.,_2020	2008-02-20	Sisal	Zone_II	17	F	0.608	28960	NA	NA	0.543
Pascual_et_al.,_2020	2008-02-20	Sisal	Zone_II	18	F	0.224	9440	NA	NA	0.608
Pascual_et_al.,_2020	2008-02-22	Sisal	Zone_II	1	M	0.476	9840	NA	NA	0.619
Pascual_et_al.,_2020	2008-02-22	Sisal	Zone_II	2	F	2.568	13120	NA	NA	0.55
Pascual_et_al.,_2020	2008-02-22	Sisal	Zone_II	3	M	0.974	17280	NA	NA	0.67
Pascual_et_al.,_2020	2008-02-22	Sisal	Zone_II	4	F	0.059	2640	NA	NA	0.707
Pascual_et_al.,_2020	2008-02-22	Sisal	Zone_II	5	F	0.875	1840	NA	NA	0.704
Pascual_et_al.,_2020	2008-02-22	Sisal	Zone_II	6	M	0.505	26560	NA	NA	0.704
Pascual_et_al.,_2020	2008-02-22	Sisal	Zone_II	7	F	3.363	8240	NA	NA	0.48
Pascual_et_al.,_2020	2008-02-22	Sisal	Zone_II	8	F	0.104	10880	NA	NA	0.623
Pascual_et_al.,_2020	2008-02-22	Sisal	Zone_II	9	M	1.04	35520	NA	NA	0.613
Pascual_et_al.,_2020	2008-02-22	Sisal	Zone_II	10	F	0.099	12720	NA	NA	0.567
Pascual_et_al.,_2020	2008-02-22	Sisal	Zone_II	11	M	0.759	14960	NA	NA	0.674
Pascual_et_al.,_2020	2008-02-22	Sisal	Zone_II	12	M	0.735	10800	NA	NA	0.653
Pascual_et_al.,_2020	2008-02-22	Sisal	Zone_II	13	M	0.798	4020	NA	NA	0.685
Pascual_et_al.,_2020	2008-02-22	Sisal	Zone_II	14	F	0.119	13120	NA	NA	0.503
Pascual_et_al.,_2020	2008-02-22	Sisal	Zone_II	15	M	0.323	25840	NA	NA	0.682
Pascual_et_al.,_2020	2008-02-22	Sisal	Zone_II	16	F	1.318	3120	NA	NA	0.133
Pascual_et_al.,_2020	2008-02-22	Sisal	Zone_II	17	M	0.949	14320	NA	NA	0.718
Pascual_et_al.,_2020	2008-02-22	Sisal	Zone_II	18	M	0.165	8560	NA	NA	0.569
Pascual_et_al.,_2020	2008-02-22	Sisal	Zone_II	19	M	0.537	16240	NA	NA	0.659
Pascual_et_al.,_2019	2010-01-01	Seybaplaya	Zone_III	1	M	1.486	40900	NA	NA	0.058
Pascual_et_al.,_2019	2010-01-01	Seybaplaya	Zone_III	2	F	0.799	25300	NA	NA	0.073
Pascual_et_al.,_2019	2010-01-01	Seybaplaya	Zone_III	3	F	0.378	12900	NA	NA	0.067
Pascual_et_al.,_2019	2010-01-01	Seybaplaya	Zone_III	4	M	1.867	38400	NA	NA	0.058
Pascual_et_al.,_2019	2010-01-01	Seybaplaya	Zone_III	5	M	1.245	3100	NA	NA	0.066
Pascual_et_al.,_2019	2010-01-01	Seybaplaya	Zone_III	6	F	0.443	8300	NA	NA	0.081
Pascual_et_al.,_2019	2010-01-01	Seybaplaya	Zone_III	7	M	2.117	39100	NA	NA	0.069
Pascual_et_al.,_2019	2010-01-01	Seybaplaya	Zone_III	8	F	0.505	23500	NA	NA	0.074
Pascual_et_al.,_2019	2010-01-01	Seybaplaya	Zone_III	9	F	0.366	5900	NA	NA	0.046
Pascual_et_al.,_2019	2010-01-01	Seybaplaya	Zone_III	10	F	0.363	9600	NA	NA	0.07
Pascual_et_al.,_2019	2010-01-01	Seybaplaya	Zone_III	11	F	0.345	29600	NA	NA	0.06
Pascual_et_al.,_2019	2010-01-01	Seybaplaya	Zone_III	12	F	0.566	17900	NA	NA	0.103
Pascual_et_al.,_2019	2010-01-01	Seybaplaya	Zone_III	13	F	0.517	23100	NA	NA	0.078
Pascual_et_al.,_2019	2010-01-01	Seybaplaya	Zone_III	14	F	0.564	16900	NA	NA	0.062
Pascual_et_al.,_2019	2010-01-01	Seybaplaya	Zone_III	15	F	10.613	21500	NA	NA	0.079
Pascual_et_al.,_2019	2010-02-24	Sisal	Zone_II	16	M	1.084	7300	6	12285	0.038
Pascual_et_al.,_2019	2010-02-24	Sisal	Zone_II	17	F	10.226	17000	4	3570	0.068
Pascual_et_al.,_2019	2010-02-24	Sisal	Zone_II	18	M	2.076	12400	6	10500	0.053
Pascual_et_al.,_2019	2010-02-24	Sisal	Zone_II	19	M	1.826	9600	6	10395	0.062
Pascual_et_al.,_2019	2010-02-24	Sisal	Zone_II	20	M	2.107	9000	6	11445	0.063
Pascual_et_al.,_2019	2010-02-24	Sisal	Zone_II	21	F	2.08	7500	5	7245	0.07
Pascual_et_al.,_2019	2010-02-24	Sisal	Zone_II	22	M	2.004	15400	5	8505	0.046
Pascual_et_al.,_2019	2010-02-24	Sisal	Zone_II	23	M	2.509	20000	6	8820	0.055
Pascual_et_al.,_2019	2010-02-24	Sisal	Zone_II	24	M	2.063	13500	5	8505	0.058
Pascual_et_al.,_2019	2010-02-24	Sisal	Zone_II	25	M	2.06	13400	4	12285	0.055
Pascual_et_al.,_2019	2010-02-24	Sisal	Zone_II	26	F	4.458	17800	4	15120	0.059
Pascual_et_al.,_2019	2010-02-24	Sisal	Zone_II	27	M	1.545	23300	5	12285	0.055
Pascual_et_al.,_2019	2010-02-24	Sisal	Zone_II	28	F	16.684	34900	5	19215	0.04
Pascual_et_al.,_2019	2010-02-24	Sisal	Zone_II	29	F	0.726	12900	5	19635	0.072
Pascual_et_al.,_2019	2010-02-24	Sisal	Zone_II	30	M	1.893	8500	3	13230	0.048
Pascual_et_al.,_2019	2010-02-24	Sisal	Zone_II	31	M	2.281	27400	5	9975	0.07
Pascual_et_al.,_2019	2010-02-24	Sisal	Zone_II	32	F	0.496	21500	4	12390	0.066
Pascual_et_al.,_2019	2010-02-24	Sisal	Zone_II	33	M	1.713	15300	5	15435	0.058
Pascual_et_al.,_2019	2010-02-24	Sisal	Zone_II	34	M	1.508	14200	3	20895	0.027
Pascual_et_al.,_2019	2010-02-24	Sisal	Zone_II	35	M	1.892	15000	6	20685	0.065
Pascual_et_al.,_2019	2010-02-24	Sisal	Zone_II	36	M	1.577	11400	3	10395	0.055
Pascual_et_al.,_2019	2010-02-24	Sisal	Zone_II	37	M	1.191	19000	4	12285	0.055
Pascual_et_al.,_2019	2010-02-24	Sisal	Zone_II	38	M	2.313	10400	3	12285	0.061
Pascual_et_al.,_2019	2010-02-24	Sisal	Zone_II	39	M	1.687	9600	5	10920	0.063
Pascual_et_al.,_2019	2010-02-24	Sisal	Zone_II	40	F	0.418	22600	3	11865	0.064
Pascual_et_al.,_2019	2010-03-26	Ría Lagartos	Zone_I	41	F	0.207	13300	5	5650	0.431
Pascual_et_al.,_2019	2010-03-26	Ría Lagartos	Zone_I	42	M	0.818	35300	4	9500	0.271
Pascual_et_al.,_2019	2010-03-26	Ría Lagartos	Zone_I	43	M	1.264	13600	4	5100	0.344
Pascual_et_al.,_2019	2010-03-26	Ría Lagartos	Zone_I	44	F	6.283	16200	3	5950	0.24
Pascual_et_al.,_2019	2010-03-26	Ría Lagartos	Zone_I	45	F	0.216	17260	5	5150	0.267
Pascual_et_al.,_2019	2010-03-26	Ría Lagartos	Zone_I	46	M	0.107	20211	5	9528	0.252
Pascual_et_al.,_2019	2010-03-26	Ría Lagartos	Zone_I	47	F	0.216	35200	5	10800	0.198
Pascual_et_al.,_2019	2010-03-26	Ría Lagartos	Zone_I	48	M	1.737	24500	5	7600	0.244
Pascual_et_al.,_2019	2010-03-26	Ría Lagartos	Zone_I	49	F	1.629	9400	6	7500	0.335
Pascual_et_al.,_2019	2010-03-26	Ría Lagartos	Zone_I	50	M	1.279	27000	5	9450	0.27
Pascual_et_al.,_2019	2010-03-26	Ría Lagartos	Zone_I	51	M	1.577	17500	6	9450	0.38
Pascual_et_al.,_2019	2010-03-26	Ría Lagartos	Zone_I	52	F	10.694	23000	5	10500	0.147
Pascual_et_al.,_2019	2010-03-26	Ría Lagartos	Zone_I	53	M	1.958	20500	5	13650	0.209
Pascual_et_al.,_2019	2010-03-26	Ría Lagartos	Zone_I	54	M	1.426	9600	6	10650	0.137
Pascual_et_al.,_2019	2010-03-26	Ría Lagartos	Zone_I	55	F	2.062	24400	4	9700	0.207
Pascual_et_al.,_2019	2010-03-26	Ría Lagartos	Zone_I	56	M	1.777	18500	4	10200	0.235
Pascual_et_al.,_2019	2010-03-26	Ría Lagartos	Zone_I	57	M	2.91	15400	5	10150	0.183
Pascual_et_al.,_2019	2010-06-23	Seybaplaya	Zone_III	82	M	0.117	18800	5	4850	0.511
Pascual_et_al.,_2019	2010-06-23	Seybaplaya	Zone_III	83	M	0.321	10900	6	3600	0.511
Pascual_et_al.,_2019	2010-06-23	Seybaplaya	Zone_III	84	F	5.805	9300	6	4600	0.353
Pascual_et_al.,_2019	2010-06-23	Seybaplaya	Zone_III	85	M	1.785	31200	5	6150	0.506
Pascual_et_al.,_2019	2010-06-23	Seybaplaya	Zone_III	86	F	0.19	12700	5	6700	0.555
Pascual_et_al.,_2019	2010-06-23	Seybaplaya	Zone_III	87	F	2.345	11270	5	8050	0.516
Pascual_et_al.,_2019	2010-06-23	Seybaplaya	Zone_III	88	F	0.125	6200	5	8450	0.552
Pascual_et_al.,_2019	2010-06-23	Seybaplaya	Zone_III	89	M	0.748	8500	5	7163	0.511
Pascual_et_al.,_2019	2010-06-23	Seybaplaya	Zone_III	90	M	0.194	37600	5	8250	0.525
Pascual_et_al.,_2019	2010-06-23	Seybaplaya	Zone_III	91	F	16.425	38500	5	8350	0.246
Pascual_et_al.,_2019	2010-06-23	Seybaplaya	Zone_III	92	M	0.757	14513	5	4950	0.186
Pascual_et_al.,_2019	2010-06-23	Seybaplaya	Zone_III	93	M	1.54	5300	4	5000	0.551
Pascual_et_al.,_2019	2010-06-23	Seybaplaya	Zone_III	94	M	0.25	4300	4	6000	0.511
Pascual_et_al.,_2019	2010-06-23	Seybaplaya	Zone_III	95	M	0.259	11100	4	4250	0.511
Pascual_et_al.,_2019	2010-06-23	Seybaplaya	Zone_III	96	F	0.583	10600	4	5250	0.461
Pascual_et_al.,_2019	2010-06-23	Seybaplaya	Zone_III	97	F	0.428	12400	5	6450	0.587
Pascual_et_al.,_2019	2010-06-23	Seybaplaya	Zone_III	98	M	0.302	13500	5	5600	0.571
Pascual_et_al.,_2019	2010-06-23	Seybaplaya	Zone_III	99	M	0.426	12400	5	7163	0.511
Pascual_et_al.,_2019	2010-06-23	Seybaplaya	Zone_III	100	M	1.926	20700	4	7300	0.495
Pascual_et_al.,_2019	2010-06-23	Seybaplaya	Zone_III	101	M	0.997	16100	5	8500	0.697
Pascual_et_al.,_2019	2010-06-23	Seybaplaya	Zone_III	102	M	0.652	13300	5	6250	0.511
Pascual_et_al.,_2019	2010-06-23	Seybaplaya	Zone_III	103	F	0.124	6800	5	9400	0.202
Pascual_et_al.,_2019	2010-06-23	Seybaplaya	Zone_III	104	M	0.957	6200	5	7163	0.511
Pascual_et_al.,_2019	2010-06-23	Seybaplaya	Zone_III	105	M	1.557	7800	5	11550	0.562
Pascual_et_al.,_2019	2010-06-23	Seybaplaya	Zone_III	106	F	27.598	23400	4	13050	0.43335
Pascual_et_al.,_2019	2010-06-23	Seybaplaya	Zone_III	107	F	24.929	13400	5	10200	0.304
Pascual_et_al.,_2019	2010-06-23	Seybaplaya	Zone_III	108	F	0.145	12900	5	10600	0.56
Pascual_et_al.,_2019	2010-06-30	Ría Lagartos	Zone_I	109	M	0.93	23000	5	7250	0.34975
Pascual_et_al.,_2019	2010-06-30	Ría Lagartos	Zone_I	110	F	6.247	45800	5	7850	0.385
Pascual_et_al.,_2019	2010-06-30	Ría Lagartos	Zone_I	111	M	1.057	31700	4	8050	0.245
Pascual_et_al.,_2019	2010-06-30	Ría Lagartos	Zone_I	112	F	1.192	21000	6	9550	0.461
Pascual_et_al.,_2019	2010-06-30	Ría Lagartos	Zone_I	113	F	0.084	13500	6	10916	0.422
Pascual_et_al.,_2019	2010-06-30	Ría Lagartos	Zone_I	114	F	0.456	33100	6	15350	0.421
Pascual_et_al.,_2019	2010-06-30	Ría Lagartos	Zone_I	115	M	0.319	17000	5	16800	0.455
Pascual_et_al.,_2019	2010-07-02	Sisal	Zone_II	116	F	0.156	22500	5	4050	0.68
Pascual_et_al.,_2019	2010-07-02	Sisal	Zone_II	117	F	0.169	5800	4	5600	0.607
Pascual_et_al.,_2019	2010-07-02	Sisal	Zone_II	118	M	0.383	7900	4	4100	0.594
Pascual_et_al.,_2019	2010-07-02	Sisal	Zone_II	119	F	0.154	11600	4	5550	0.512
Pascual_et_al.,_2019	2010-07-02	Sisal	Zone_II	120	M	0.594	9500	4	7250	0.635
Pascual_et_al.,_2019	2010-07-02	Sisal	Zone_II	121	M	0.549	6200	3	7700	0.586
Pascual_et_al.,_2019	2010-07-02	Sisal	Zone_II	122	F	0.116	18200	5	7250	0.571
Pascual_et_al.,_2019	2010-07-02	Sisal	Zone_II	123	M	1.33	7400	4	8600	0.621
Pascual_et_al.,_2019	2010-07-02	Sisal	Zone_II	124	M	0.44	7000	4	9450	0.656
Pascual_et_al.,_2019	2010-07-02	Sisal	Zone_II	125	F	0.098	12000	4	10100	0.536
Pascual_et_al.,_2019	2010-07-02	Sisal	Zone_II	126	F	0.129	5300	4	9500	0.608
Pascual_et_al.,_2019	2010-07-02	Sisal	Zone_II	127	F	3.286	5800	4	10850	0.563
Pascual_et_al.,_2019	2010-07-02	Sisal	Zone_II	128	F	3.892	13300	5	11150	0.628
Pascual_et_al.,_2019	2010-07-02	Sisal	Zone_II	129	M	1.89	15500	4	9850	0.398
Pascual_et_al.,_2019	2010-07-02	Sisal	Zone_II	130	F	9.897	14800	5	7850	0.624
Pascual_et_al.,_2019	2010-07-02	Sisal	Zone_II	131	M	0.364	8800	2	8300	0.482
Pascual_et_al.,_2019	2010-07-02	Sisal	Zone_II	132	M	0.433	16200	5	8450	0.477
Pascual_et_al.,_2019	2010-08-04	Sisal	Zone_II	58	M	1.016	7600	5	5500	0.397
Pascual_et_al.,_2019	2010-08-04	Sisal	Zone_II	59	M	1.217	12400	5	2600	0.402
Pascual_et_al.,_2019	2010-08-04	Sisal	Zone_II	60	M	1.25	7100	6	3350	0.529
Pascual_et_al.,_2019	2010-08-04	Sisal	Zone_II	61	M	2.154	24200	4	4150	0.4
Pascual_et_al.,_2019	2010-08-04	Sisal	Zone_II	62	F	5.447	16000	6	4550	0.409
Pascual_et_al.,_2019	2010-08-04	Sisal	Zone_II	63	F	7.167	11000	5	2350	0.398
Pascual_et_al.,_2019	2010-08-04	Sisal	Zone_II	64	M	1.897	10800	4	3400	0.482
Pascual_et_al.,_2019	2010-08-04	Sisal	Zone_II	65	M	1.144	11900	3	1500	0.557
Pascual_et_al.,_2019	2010-08-04	Sisal	Zone_II	66	M	3.234	11000	4	3000	0.49
Pascual_et_al.,_2019	2010-08-04	Sisal	Zone_II	67	F	0.269	12300	5	6850	0.436
Pascual_et_al.,_2019	2010-08-04	Sisal	Zone_II	68	M	1.35	11200	5	4550	0.591
Pascual_et_al.,_2019	2010-08-04	Sisal	Zone_II	69	M	1.034	11300	6	7300	0.482
Pascual_et_al.,_2019	2010-08-04	Sisal	Zone_II	70	M	1.789	14400	5	4700	0.376
Pascual_et_al.,_2019	2010-08-04	Sisal	Zone_II	71	F	0.242	12800	4	700	0.442
Pascual_et_al.,_2019	2010-08-04	Sisal	Zone_II	72	F	2.353	13800	5	10000	0.459
Pascual_et_al.,_2019	2010-08-04	Sisal	Zone_II	73	F	0.217	15400	4	9600	0.435
Pascual_et_al.,_2019	2010-08-04	Sisal	Zone_II	74	M	1.216	13700	4	15200	0.439
Pascual_et_al.,_2019	2010-08-04	Sisal	Zone_II	75	F	0.182	12100	6	5675	0.439
Pascual_et_al.,_2019	2010-08-04	Sisal	Zone_II	76	M	1.854	11500	5	16700	0.424
Pascual_et_al.,_2019	2010-08-04	Sisal	Zone_II	77	M	2.034	14900	5	12000	0.324
Pascual_et_al.,_2019	2010-08-04	Sisal	Zone_II	78	M	1.484	13400	6	6113	0.455
Pascual_et_al.,_2019	2010-08-04	Sisal	Zone_II	79	M	7.154	15900	5	13300	0.393
Pascual_et_al.,_2019	2010-08-04	Sisal	Zone_II	80	M	2.475	12900	5	3750	0.376
Pascual_et_al.,_2019	2010-08-04	Sisal	Zone_II	81	M	1.803	13100	5	7400	0.585
